# Supplementary material for: Adoption and perception of prescribable digital health applications (DiGA) and the advancing digitalization among German internal medicine physicians: a cross-sectional survey study
Source: BMC Health Serv Res. 2024 Nov 6;24:1353. doi: 10.1186/s12913-024-11807-1 (PMC11539441; doi:10.1186/s12913-024-11807-1)
Supplement: Supplementary file 1 — Supplementary Material 1. [file 12913_2024_11807_MOESM1_ESM.zip]

Archive with 2 entries (2 files):
- DGIM_survey.pdf
- JMIG_CHERRIES_DiGA.pdf
